# Supplementary material for: Fighting SARS-CoV-2 with green seaweed Ulva sp. extract: extraction protocol predetermines crude ulvan extract anti-SARS-CoV-2 inhibition properties in in vitro Vero-E6 cells assay
Source: PeerJ. 2021 Nov 15;9:e12398. doi: 10.7717/peerj.12398 (PMC8601053; doi:10.7717/peerj.12398)
Supplement: Supplemental Information 2 [file peerj-09-12398-s002.xlsx]

## Sheet: Sheet1
Each number is the result of three consequent injections
Ulvan extract	N	C	H	S
HCl Protocol	1.60052	27.8753	5.55507	3.61779
HCl Protocol	1.69019	29.5135	5.53487	4.30186
HCl Protocol	1.64711	28.5797	5.42138	3.79527
AOx Protocol	3.10187	28.1917	4.90704	4.16007
AOx Protocol	3.09142	29.2234	5.48764	4.02964
