# Supplementary material for: Fighting SARS-CoV-2 with green seaweed Ulva sp. extract: extraction protocol predetermines crude ulvan extract anti-SARS-CoV-2 inhibition properties in in vitro Vero-E6 cells assay
Source: PeerJ. 2021 Nov 15;9:e12398. doi: 10.7717/peerj.12398 (PMC8601053; doi:10.7717/peerj.12398)
Supplement: Supplemental Information 4 — Method for measuring antiviral effect of compounds Vero E6 cells selected for expression of the SARS CoV receptor (ACE2; angiotensin-converting enzyme 2) were used for the CPE assay. Cells were grown in MEM/10% HI FBS supplemented and harvested in MEM supplemented 2% HI FBS. Cells were batch inoculated with SARS CoV-2 (M.O.I. 0.002) which resulted in 5% cell viability 72 h post infection. Compounds were dissolved in media at 30 mg/ml and serially diluted 3-fold in media nine times. Assay Ready Plates (ARPs; Corning 3712BC) were prepared in the BSL-2 lab by adding 5 µL appropriate sample dilution to wells in columns 3–12 (high to low concentration) as follows: Row A, compound 1; Row B; compound 2; Row C; compound 3; Row D; compound 4. The plates were passed into the BSL-3 facility where a 25 µL aliquot of virus inoculated cells (4000 Vero E6 cells/well) was added to each well in columns 3–22. The wells in columns 23–24 contained virus infected cells only (no compound treatment). Prior to virus infection, a 25 µL aliquot of cells was added to columns 1-2 of each plate for the cell only (no virus) controls. After incubating plates at 37° C/5%CO2 and 90% humidity for 72 h, 30 µL of Cell Titer-Glo (Promega) was added to each well. Luminescence was read using a Perkin Elmer Envision or BMG CLARIOstar plate reader following incubation at room temperature for 10 min to measure cell viability. Raw data from each test well was normalized to the average signal of non-infected cells (Avg Cells; 100% inhibition) and virus infected cells only (Avg Virus; 0% inhibition) to calculate % inhibition of CPE using the following formula: % inhibition = 100*(Test Cmpd - Avg Virus)/(Avg Cells –Avg Virus). The SARS CPE assay was conducted in BSL-3 containment with plates being sealed with a clear cover and surface decontaminated prior to luminescence reading. [file peerj-09-12398-s004.xlsx]

## Sheet: Cmpds DR Data
Compound ID	Batch	Library ID	Supplier	Supplier ID	Supplier Batch	Plate ID	Well Ref	Assay Conc	Assay Conc Unit	Data Value	% Inhibition	IC50 (mg/mL)	Activity Status	Curve Fit Hill Slope	Curve Fit Norm Chi2	Curve Fit StDev	Number Included Points	Test ID
AB01969157	01	Ramot_15923	Ramot	HCl Protocol		TC00752717	B003	5	mg/ml	3775	-3.95	>5.00	Inactive	1.486	4.262	>9999	20	20200525_SARS2_RAMOT
AB01969157	01	Ramot_15923	Ramot	HCl Protocol		TC00752716	B003	5	mg/ml	11700	6.65							20200525_SARS2_RAMOT
AB01969157	01	Ramot_15923	Ramot	HCl Protocol		TC00752717	B004	1.6667	mg/ml	3125	-4.84							20200525_SARS2_RAMOT
AB01969157	01	Ramot_15923	Ramot	HCl Protocol		TC00752716	B004	1.6667	mg/ml	6275	-0.8							20200525_SARS2_RAMOT
AB01969157	01	Ramot_15923	Ramot	HCl Protocol		TC00752717	B005	0.5556	mg/ml	7475	1.15							20200525_SARS2_RAMOT
AB01969157	01	Ramot_15923	Ramot	HCl Protocol		TC00752716	B005	0.5556	mg/ml	4050	-3.85							20200525_SARS2_RAMOT
AB01969157	01	Ramot_15923	Ramot	HCl Protocol		TC00752717	B006	0.1852	mg/ml	3525	-4.29							20200525_SARS2_RAMOT
AB01969157	01	Ramot_15923	Ramot	HCl Protocol		TC00752716	B006	0.1852	mg/ml	3750	-4.26							20200525_SARS2_RAMOT
AB01969157	01	Ramot_15923	Ramot	HCl Protocol		TC00752717	B007	0.0617	mg/ml	3725	-4.02							20200525_SARS2_RAMOT
AB01969157	01	Ramot_15923	Ramot	HCl Protocol		TC00752716	B007	0.0617	mg/ml	2350	-6.19							20200525_SARS2_RAMOT
AB01969157	01	Ramot_15923	Ramot	HCl Protocol		TC00752717	B008	0.0206	mg/ml	2825	-5.26							20200525_SARS2_RAMOT
AB01969157	01	Ramot_15923	Ramot	HCl Protocol		TC00752716	B008	0.0206	mg/ml	5800	-1.45							20200525_SARS2_RAMOT
AB01969157	01	Ramot_15923	TAU	HCl Protocol		TC00752717	B009	0.0069	mg/ml	9750	4.29							20200525_SARS2_RAMOT
AB01969157	01	Ramot_15923	TAU	HCl Protocol		TC00752716	B009	0.0069	mg/ml	4500	-3.24							20200525_SARS2_RAMOT
AB01969157	01	Ramot_15923	TAU	HCl Protocol		TC00752717	B010	0.0023	mg/ml	4225	-3.33							20200525_SARS2_RAMOT
AB01969157	01	Ramot_15923	TAU	HCl Protocol		TC00752716	B010	0.0023	mg/ml	3525	-4.57							20200525_SARS2_RAMOT
AB01969157	01	Ramot_15923	TAU	HCl Protocol		TC00752717	B011	0.0008	mg/ml	5700	-1.29							20200525_SARS2_RAMOT
AB01969157	01	Ramot_15923	TAU	HCl Protocol		TC00752716	B011	0.0008	mg/ml	5375	-2.03							20200525_SARS2_RAMOT
AB01969157	01	Ramot_15923	TAU	HCl Protocol		TC00752717	B012	0.0003	mg/ml	3600	-4.19							20200525_SARS2_RAMOT
AB01969157	01	Ramot_15923	TAU	HCl Protocol		TC00752716	B012	0.0003	mg/ml	3450	-4.68							20200525_SARS2_RAMOT
AB01969159	01	Ramot_15923	TAU	AOx Protocol		TC00752717	D003	5	mg/ml	49625	59.23	4.142	Active	3.825	4.176	0.166	20	20200525_SARS2_RAMOT
AB01969159	01	Ramot_15923	TAU	AOx Protocol		TC00752716	D003	5	mg/ml	61700	75.28							20200525_SARS2_RAMOT
AB01969159	01	Ramot_15923	TAU	AOx Protocol		TC00752717	D004	1.6667	mg/ml	9000	3.25							20200525_SARS2_RAMOT
AB01969159	01	Ramot_15923	TAU	AOx Protocol		TC00752716	D004	1.6667	mg/ml	13075	8.53							20200525_SARS2_RAMOT
AB01969159	01	Ramot_15923	TAU	AOx Protocol		TC00752717	D005	0.5556	mg/ml	3300	-4.6							20200525_SARS2_RAMOT
AB01969159	01	Ramot_15923	TAU	AOx Protocol		TC00752716	D005	0.5556	mg/ml	6400	-0.63							20200525_SARS2_RAMOT
AB01969159	01	Ramot_15923	TAU	AOx Protocol		TC00752717	D006	0.1852	mg/ml	4800	-2.53							20200525_SARS2_RAMOT
AB01969159	01	Ramot_15923	TAU	AOx Protocol		TC00752716	D006	0.1852	mg/ml	4400	-3.37							20200525_SARS2_RAMOT
AB01969159	01	Ramot_15923	TAU	AOx Protocol		TC00752717	D007	0.0617	mg/ml	5900	-1.02							20200525_SARS2_RAMOT
AB01969159	01	Ramot_15923	TAU	AOx Protocol		TC00752716	D007	0.0617	mg/ml	3025	-5.26							20200525_SARS2_RAMOT
AB01969159	01	Ramot_15923	TAU	AOx Protocol		TC00752717	D008	0.0206	mg/ml	6150	-0.67							20200525_SARS2_RAMOT
AB01969159	01	Ramot_15923	TAU	AOx Protocol		TC00752716	D008	0.0206	mg/ml	6725	-0.18							20200525_SARS2_RAMOT
AB01969159	01	Ramot_15923	TAU	AOx Protocol		TC00752717	D009	0.0069	mg/ml	4475	-2.98							20200525_SARS2_RAMOT
AB01969159	01	Ramot_15923	TAU	AOx Protocol		TC00752716	D009	0.0069	mg/ml	10000	4.31							20200525_SARS2_RAMOT
AB01969159	01	Ramot_15923	TAU	AOx Protocol		TC00752717	D010	0.0023	mg/ml	7000	0.5							20200525_SARS2_RAMOT
AB01969159	01	Ramot_15923	TAU	AOx Protocol		TC00752716	D010	0.0023	mg/ml	3850	-4.13							20200525_SARS2_RAMOT
AB01969159	01	Ramot_15923	TAU	AOx Protocol		TC00752717	D011	0.0008	mg/ml	5150	-2.05							20200525_SARS2_RAMOT
AB01969159	01	Ramot_15923	TAU	AOx Protocol		TC00752716	D011	0.0008	mg/ml	3250	-4.95							20200525_SARS2_RAMOT
AB01969159	01	Ramot_15923	TAU	AOx Protocol		TC00752717	D012	0.0003	mg/ml	2925	-5.12							20200525_SARS2_RAMOT
AB01969159	01	Ramot_15923	TAU	AOx Protocol		TC00752716	D012	0.0003	mg/ml	7950	1.5							20200525_SARS2_RAMOT

## Sheet: Cmpds DR Graphs
Compound ID	Batch	Library	Supplier	Supplier Id	IC50 (mg/mL)	Graph	Activity Status	Max % Inhibition	Conc @ Max % Inhibition	Number Included Points	Testset Id
AB01969157	01	Ramot_15923	TAU	HCl Protocol	>5.00		Inactive	6.65	5	20	20200525_SARS2_RAMOT
AB01969159	01	Ramot_15923	TAU	AOx Protocol	4.142		Active	75.28	5	20	20200525_SARS2_RAMOT

## Sheet: Ctrl Wells
Object ID	Batch	Plate	Well	Data value	% Inhibition	Testset ID
Cell Control	01	TC00752716	A001	81200	102.04	20200525_SARS2_RAMOT
Cell Control	01	TC00752716	A002	79025	99.06	20200525_SARS2_RAMOT
Cell Control	01	TC00752716	B001	77775	97.34	20200525_SARS2_RAMOT
Cell Control	01	TC00752716	B002	77225	96.59	20200525_SARS2_RAMOT
Cell Control	01	TC00752716	C001	79025	99.06	20200525_SARS2_RAMOT
Cell Control	01	TC00752716	C002	81725	102.76	20200525_SARS2_RAMOT
Cell Control	01	TC00752716	D001	83050	104.58	20200525_SARS2_RAMOT
Cell Control	01	TC00752716	D002	83000	104.51	20200525_SARS2_RAMOT
Cell Control	01	TC00752716	E001	77100	96.42	20200525_SARS2_RAMOT
Cell Control	01	TC00752716	E002	75775	94.6	20200525_SARS2_RAMOT
Cell Control	01	TC00752716	F001	78450	98.27	20200525_SARS2_RAMOT
Cell Control	01	TC00752716	F002	78450	98.27	20200525_SARS2_RAMOT
Cell Control	01	TC00752716	G001	77650	97.17	20200525_SARS2_RAMOT
Cell Control	01	TC00752716	G002	77300	96.69	20200525_SARS2_RAMOT
Cell Control	01	TC00752716	H001	75525	94.25	20200525_SARS2_RAMOT
Cell Control	01	TC00752716	H002	75350	94.01	20200525_SARS2_RAMOT
Cell Control	01	TC00752716	I001	79350	99.5	20200525_SARS2_RAMOT
Cell Control	01	TC00752716	I002	79100	99.16	20200525_SARS2_RAMOT
Cell Control	01	TC00752716	J001	82425	103.72	20200525_SARS2_RAMOT
Cell Control	01	TC00752716	J002	79525	99.74	20200525_SARS2_RAMOT
Cell Control	01	TC00752716	K001	82325	103.59	20200525_SARS2_RAMOT
Cell Control	01	TC00752716	K002	82700	104.1	20200525_SARS2_RAMOT
Cell Control	01	TC00752716	L001	76575	95.69	20200525_SARS2_RAMOT
Cell Control	01	TC00752716	L002	76600	95.73	20200525_SARS2_RAMOT
Cell Control	01	TC00752716	M001	80650	101.29	20200525_SARS2_RAMOT
Cell Control	01	TC00752716	M002	85525	107.98	20200525_SARS2_RAMOT
Cell Control	01	TC00752716	N001	76625	95.76	20200525_SARS2_RAMOT
Cell Control	01	TC00752716	N002	83975	105.85	20200525_SARS2_RAMOT
Cell Control	01	TC00752716	O001	81800	102.87	20200525_SARS2_RAMOT
Cell Control	01	TC00752716	O002	86975	109.97	20200525_SARS2_RAMOT
Cell Control	01	TC00752716	P001	81025	101.8	20200525_SARS2_RAMOT
Cell Control	01	TC00752716	P002	77975	97.62	20200525_SARS2_RAMOT
Cell Control	01	TC00752717	A001	77125	97.13	20200525_SARS2_RAMOT
Cell Control	01	TC00752717	A002	77025	96.99	20200525_SARS2_RAMOT
Cell Control	01	TC00752717	B001	79500	100.4	20200525_SARS2_RAMOT
Cell Control	01	TC00752717	B002	78975	99.68	20200525_SARS2_RAMOT
Cell Control	01	TC00752717	C001	77525	97.68	20200525_SARS2_RAMOT
Cell Control	01	TC00752717	C002	78850	99.51	20200525_SARS2_RAMOT
Cell Control	01	TC00752717	D001	79125	99.88	20200525_SARS2_RAMOT
Cell Control	01	TC00752717	D002	84900	107.84	20200525_SARS2_RAMOT
Cell Control	01	TC00752717	E001	75950	95.51	20200525_SARS2_RAMOT
Cell Control	01	TC00752717	E002	78175	98.58	20200525_SARS2_RAMOT
Cell Control	01	TC00752717	F001	80900	102.33	20200525_SARS2_RAMOT
Cell Control	01	TC00752717	F002	83925	106.5	20200525_SARS2_RAMOT
Cell Control	01	TC00752717	G001	73725	92.44	20200525_SARS2_RAMOT
Cell Control	01	TC00752717	G002	80725	102.09	20200525_SARS2_RAMOT
Cell Control	01	TC00752717	H001	79900	100.95	20200525_SARS2_RAMOT
Cell Control	01	TC00752717	H002	81300	102.88	20200525_SARS2_RAMOT
Cell Control	01	TC00752717	I001	81800	103.57	20200525_SARS2_RAMOT
Cell Control	01	TC00752717	I002	82425	104.43	20200525_SARS2_RAMOT
Cell Control	01	TC00752717	J001	80100	101.23	20200525_SARS2_RAMOT
Cell Control	01	TC00752717	J002	81375	102.99	20200525_SARS2_RAMOT
Cell Control	01	TC00752717	K001	74425	93.41	20200525_SARS2_RAMOT
Cell Control	01	TC00752717	K002	79850	100.88	20200525_SARS2_RAMOT
Cell Control	01	TC00752717	L001	78125	98.51	20200525_SARS2_RAMOT
Cell Control	01	TC00752717	L002	79050	99.78	20200525_SARS2_RAMOT
Cell Control	01	TC00752717	M001	77350	97.44	20200525_SARS2_RAMOT
Cell Control	01	TC00752717	M002	80775	102.16	20200525_SARS2_RAMOT
Cell Control	01	TC00752717	N001	76550	96.34	20200525_SARS2_RAMOT
Cell Control	01	TC00752717	N002	76475	96.23	20200525_SARS2_RAMOT
Cell Control	01	TC00752717	O001	79650	100.61	20200525_SARS2_RAMOT
Cell Control	01	TC00752717	O002	82250	104.19	20200525_SARS2_RAMOT
Cell Control	01	TC00752717	P001	78475	98.99	20200525_SARS2_RAMOT
Cell Control	01	TC00752717	P002	78375	98.85	20200525_SARS2_RAMOT
Virus Control	01	TC00752716	A023	7200	0.47	20200525_SARS2_RAMOT
Virus Control	01	TC00752716	A024	5850	-1.38	20200525_SARS2_RAMOT
Virus Control	01	TC00752716	B023	6725	-0.18	20200525_SARS2_RAMOT
Virus Control	01	TC00752716	B024	5000	-2.55	20200525_SARS2_RAMOT
Virus Control	01	TC00752716	C023	2950	-5.36	20200525_SARS2_RAMOT
Virus Control	01	TC00752716	C024	8825	2.7	20200525_SARS2_RAMOT
Virus Control	01	TC00752716	D023	6575	-0.39	20200525_SARS2_RAMOT
Virus Control	01	TC00752716	D024	5025	-2.51	20200525_SARS2_RAMOT
Virus Control	01	TC00752716	E023	9325	3.39	20200525_SARS2_RAMOT
Virus Control	01	TC00752716	E024	4625	-3.06	20200525_SARS2_RAMOT
Virus Control	01	TC00752716	F023	6075	-1.07	20200525_SARS2_RAMOT
Virus Control	01	TC00752716	F024	10900	5.55	20200525_SARS2_RAMOT
Virus Control	01	TC00752716	G023	10400	4.86	20200525_SARS2_RAMOT
Virus Control	01	TC00752716	G024	6100	-1.04	20200525_SARS2_RAMOT
Virus Control	01	TC00752716	H023	8100	1.71	20200525_SARS2_RAMOT
Virus Control	01	TC00752716	H024	7050	0.26	20200525_SARS2_RAMOT
Virus Control	01	TC00752716	I023	7000	0.2	20200525_SARS2_RAMOT
Virus Control	01	TC00752716	I024	4625	-3.06	20200525_SARS2_RAMOT
Virus Control	01	TC00752716	J023	5450	-1.93	20200525_SARS2_RAMOT
Virus Control	01	TC00752716	J024	3850	-4.13	20200525_SARS2_RAMOT
Virus Control	01	TC00752716	K023	10675	5.24	20200525_SARS2_RAMOT
Virus Control	01	TC00752716	K024	4800	-2.82	20200525_SARS2_RAMOT
Virus Control	01	TC00752716	L023	9550	3.7	20200525_SARS2_RAMOT
Virus Control	01	TC00752716	L024	12275	7.44	20200525_SARS2_RAMOT
Virus Control	01	TC00752716	M023	1575	-7.25	20200525_SARS2_RAMOT
Virus Control	01	TC00752716	M024	6775	-0.11	20200525_SARS2_RAMOT
Virus Control	01	TC00752716	N023	5675	-1.62	20200525_SARS2_RAMOT
Virus Control	01	TC00752716	N024	8625	2.43	20200525_SARS2_RAMOT
Virus Control	01	TC00752716	O023	6300	-0.76	20200525_SARS2_RAMOT
Virus Control	01	TC00752716	O024	3825	-4.16	20200525_SARS2_RAMOT
Virus Control	01	TC00752716	P023	9850	4.11	20200525_SARS2_RAMOT
Virus Control	01	TC00752716	P024	7850	1.36	20200525_SARS2_RAMOT
Virus Control	01	TC00752717	A023	7700	1.46	20200525_SARS2_RAMOT
Virus Control	01	TC00752717	A024	7975	1.84	20200525_SARS2_RAMOT
Virus Control	01	TC00752717	B023	5675	-1.33	20200525_SARS2_RAMOT
Virus Control	01	TC00752717	B024	3375	-4.5	20200525_SARS2_RAMOT
Virus Control	01	TC00752717	C023	5650	-1.36	20200525_SARS2_RAMOT
Virus Control	01	TC00752717	C024	4025	-3.6	20200525_SARS2_RAMOT
Virus Control	01	TC00752717	D023	4700	-2.67	20200525_SARS2_RAMOT
Virus Control	01	TC00752717	D024	14350	10.63	20200525_SARS2_RAMOT
Virus Control	01	TC00752717	E023	4000	-3.64	20200525_SARS2_RAMOT
Virus Control	01	TC00752717	E024	5525	-1.54	20200525_SARS2_RAMOT
Virus Control	01	TC00752717	F023	4100	-3.5	20200525_SARS2_RAMOT
Virus Control	01	TC00752717	F024	8275	2.25	20200525_SARS2_RAMOT
Virus Control	01	TC00752717	G023	2575	-5.6	20200525_SARS2_RAMOT
Virus Control	01	TC00752717	G024	4050	-3.57	20200525_SARS2_RAMOT
Virus Control	01	TC00752717	H023	4000	-3.64	20200525_SARS2_RAMOT
Virus Control	01	TC00752717	H024	6750	0.15	20200525_SARS2_RAMOT
Virus Control	01	TC00752717	I023	6100	-0.74	20200525_SARS2_RAMOT
Virus Control	01	TC00752717	I024	10600	5.46	20200525_SARS2_RAMOT
Virus Control	01	TC00752717	J023	6125	-0.71	20200525_SARS2_RAMOT
Virus Control	01	TC00752717	J024	7575	1.29	20200525_SARS2_RAMOT
Virus Control	01	TC00752717	K023	3375	-4.5	20200525_SARS2_RAMOT
Virus Control	01	TC00752717	K024	3675	-4.08	20200525_SARS2_RAMOT
Virus Control	01	TC00752717	L023	6250	-0.54	20200525_SARS2_RAMOT
Virus Control	01	TC00752717	L024	9350	3.74	20200525_SARS2_RAMOT
Virus Control	01	TC00752717	M023	10250	4.98	20200525_SARS2_RAMOT
Virus Control	01	TC00752717	M024	6500	-0.19	20200525_SARS2_RAMOT
Virus Control	01	TC00752717	N023	3175	-4.77	20200525_SARS2_RAMOT
Virus Control	01	TC00752717	N024	9400	3.8	20200525_SARS2_RAMOT
Virus Control	01	TC00752717	O023	10050	4.7	20200525_SARS2_RAMOT
Virus Control	01	TC00752717	O024	4700	-2.67	20200525_SARS2_RAMOT
Virus Control	01	TC00752717	P023	9175	3.49	20200525_SARS2_RAMOT
Virus Control	01	TC00752717	P024	13425	9.35	20200525_SARS2_RAMOT

## Sheet: Batch Ctrl
Plate	Z Analysis	Avg Cell Ctrl	StDev Cell Ctrl	CV Cell Ctrl	Avg Virus Ctrl	StDev Virus Ctrl	CV Virus Ctrl	Testset ID
TC00752716	0.77	79711.7	2998	3.76	6857.03	2497	36.41	20200525_SARS2_RAMOT
TC00752717	0.77	79208.6	2520	3.18	6639.06	2993	45.08	20200525_SARS2_RAMOT

## Sheet: Notes
	Abase testset ID:	20200525_SARS2_RAMOT
